# Supplementary material for: Laser interstitial thermal therapy and adjuvant pembrolizumab in recurrent high-grade astrocytoma: a Phase 1/randomized Phase 2b trial
Source: Nat Commun. 2026 Feb 26;17:1763. doi: 10.1038/s41467-026-69522-w (PMC12946167; doi:10.1038/s41467-026-69522-w)
Supplement: Supplementary file 4 — Source Data [file 41467_2026_69522_MOESM4_ESM.xlsx]

## Sheet: Figure 2a
Phase	Evaluable for PP	Arm	Actual_treatment	MGMT	IDH	OS (months)	PFS (months)	Alive
phase 1	0	LITT+PEM	LITT+PEM		0	8.24641	8.24641	0
phase 1	0	LITT+PEM	LITT+PEM	1	0	40.4107	34.924	0
phase 1	0	LITT+PEM	LITT+PEM	0	0	2.85832	1.97125	0
phase 1	1	LITT+PEM	LITT+PEM	0	0	5.19097	3.21971	0
phase 1	1	LITT+PEM	LITT+PEM		1	59.3676	59.3676	1
phase 2	1	NLS-PEM	NLS-PEM	0	1	8.77207	0.985626	0
phase 2	1	LITT+PEM	LITT+PEM		1	27.6961	27.6961	0
phase 2	1	LITT+PEM	LITT+PEM		0	43.4004	4.50103	0
phase 2	1	NLS-PEM	NLS-PEM	0	0	1.74127	1.74127	0
phase 2	1	LITT+PEM	LITT+PEM	1	0	11.0719	10.2834	0
phase 2	1	LITT+PEM	LITT+PEM	1	0	7.75359	7.75359	0
phase 2	1	NLS-PEM	NLS-PEM		0	4.76386	2.69405	0
phase 2	1	NLS-PEM	NLS-PEM	1	0	7.68789	3.8768	0
phase 2	1	LITT+PEM	LITT+PEM	0	0	9.95483	2.06982	0
phase 2	1	NLS-PEM	NLS-PEM	1	0	5.65092	1.37988	0
phase 2	1	LITT+PEM	LITT+PEM		0	3.48255	1.31417	0
phase 2	1	LITT+PEM	LITT+PEM		0	47.8686	47.8686	1
phase 2	1	LITT+PEM	LITT+PEM	1	0	7.06366	3.81109	0
phase 2	1	LITT+PEM	LITT+PEM	0	0	3.41684	2.10267	0
phase 2	1	LITT+PEM	LITT+PEM	1	0	27.499	16.4928	1
phase 2	1	LITT+PEM	LITT+PEM	1	0	11.8275	2.20123	0
phase 2	1	LITT+PEM	LITT+PEM		0	32.2628	12.3532	1
phase 1	0	LITT+PEM	LITT+PEM	1	0	8.83778	2.92402	0
phase 1	0	LITT+PEM	LITT+PEM		1	81.1828	81.1828	1
phase 1	0	LITT+PEM	LITT+PEM	0	0	4.73101	4.46817	0
phase 1	1	LITT+PEM	LITT+PEM	0	0	62.0616	62.0616	0
phase 2	1	LITT+PEM	LITT+PEM	1	0	4.69815	1.24846	0
phase 2	1	NLS-PEM	NLS-PEM	1	0	3.64682	1.44559	0
phase 2	1	LITT+PEM	LITT+PEM	1	0	43.3018	21.3224	0
phase 2	1	LITT+PEM	LITT+PEM	1	0	11.1047	3.41684	0
phase 2	1	LITT+PEM	LITT+PEM	1	0	48.3285	48.3285	1
phase 2	1	LITT+PEM	LITT+PEM	1	1	25.232	25.232	0
phase 2	1	LITT+PEM	LITT+PEM	0	0	7.32649	1.90554	0
phase 2	1	LITT+PEM	LITT+PEM	1	1	49.3799	34.4641	1
phase 2	0	LITT+PEM	TMZ	0	0	6.11088	3.90965	0
phase 2	1	LITT+PEM	LITT+PEM	0	0	8.87064	1.83984	0
phase 2	1	LITT+PEM	LITT+PEM	1	0	25.0349	0.689938	0
phase 2	1	LITT+PEM	LITT+PEM	1	0	4.23819	1.87269	0
phase 2	1	LITT+PEM	LITT+PEM	0	0	28.3532	28.3532	0
phase 2	1	LITT+PEM	LITT+PEM	0	0	10.8747	3.74538	0
phase 2	0	LITT+PEM	HFRT+ICI+BEV	1	0	15.9343	4.53388	0
phase 2	1	LITT+PEM	LITT+PEM	1	0	36.7967	5.28953	1
phase 2	1	LITT+PEM	LITT+PEM	0	0	10.9733	7.0308	0
phase 2	1	LITT+PEM	LITT+PEM	0	0	11.8604	9.29774	0
phase 2	1	LITT+PEM	LITT+PEM	1	0	13.9302	3.8768	0
phase 2	1	LITT+PEM	LITT+PEM	1	0	8.21355	3.81109	0
phase 2	1	LITT+PEM	LITT+PEM	0	0	4.10678	4.10678	0
phase 2	0	NLS-PEM	LITT+PEM	0	0	9.29774	5.78234	0
phase 2	0	NLS-PEM	LITT+PEM	1	0	22.9651	5.48665	1
phase 2	0	LITT+PEM	CCNU		0	23.885	1.83984	0
phase 2	0	LITT+PEM	Observation	1	0	21.2895	11.499	0
phase 2	0	LITT+PEM	TMZ		1	28.7474	24.0164	0

## Sheet: Figure 3a – ITT
Phase	Randomization	Evaluable per protocol	Arm	Actual_treatment	OS (months)	PFS (months)
Phase 2	1	1	NLS-PEM	NLS-PEM	8.77207	0.985626
Phase 2	1	1	LITT+PEM	LITT+PEM	27.6961	27.6961
Phase 2	1	1	LITT+PEM	LITT+PEM	43.4004	4.50103
Phase 2	1	1	NLS-PEM	NLS-PEM	1.74127	1.74127
Phase 2	1	1	LITT+PEM	LITT+PEM	11.0719	10.2834
Phase 2	1	1	LITT+PEM	LITT+PEM	7.75359	7.75359
Phase 2	1	1	NLS-PEM	NLS-PEM	4.76386	2.69405
Phase 2	1	1	NLS-PEM	NLS-PEM	7.68789	3.8768
Phase 2	1	1	LITT+PEM	LITT+PEM	9.95483	2.06982
Phase 2	1	1	NLS-PEM	NLS-PEM	5.65092	1.37988
Phase 2	1	1	LITT+PEM	LITT+PEM	3.48255	1.31417
Phase 2	1	1	LITT+PEM	LITT+PEM	4.69815	1.24846
Phase 2	1	1	NLS-PEM	NLS-PEM	3.64682	1.44559
Phase 2	1	1	LITT+PEM	LITT+PEM	43.3018	21.3224
Phase 2	1	1	LITT+PEM	LITT+PEM	11.1047	3.41684
Phase 2	1	1	LITT+PEM	LITT+PEM	48.3285	48.3285
Phase 2	1	0	NLS-PEM	LITT+PEM	9.29774	5.78234
Phase 2	1	0	NLS-PEM	LITT+PEM	22.9651	5.48665
Phase 2	1	0	LITT+PEM	CCNU	23.885	1.83984
Phase 2	1	0	LITT+PEM	Observation	21.2895	11.499
Phase 2	1	0	LITT+PEM	TMZ	28.7474	24.0164

## Sheet: Figure 3b – PP
Phase	Randomization	Arm	Actual_treatment	OS (months)	PFS (months)
phase 1	0	LITT+PEM	LITT+PEM	5.19097	3.21971
phase 1	0	LITT+PEM	LITT+PEM	59.3676	59.3676
phase 2	1	NLS-PEM	NLS-PEM	8.77207	0.985626
phase 2	1	LITT+PEM	LITT+PEM	27.6961	27.6961
phase 2	1	LITT+PEM	LITT+PEM	43.4004	4.50103
phase 2	1	NLS-PEM	NLS-PEM	1.74127	1.74127
phase 2	1	LITT+PEM	LITT+PEM	11.0719	10.2834
phase 2	1	LITT+PEM	LITT+PEM	7.75359	7.75359
phase 2	1	NLS-PEM	NLS-PEM	4.76386	2.69405
phase 2	1	NLS-PEM	NLS-PEM	7.68789	3.8768
phase 2	1	LITT+PEM	LITT+PEM	9.95483	2.06982
phase 2	1	NLS-PEM	NLS-PEM	5.65092	1.37988
phase 2	1	LITT+PEM	LITT+PEM	3.48255	1.31417
phase 2	0	LITT+PEM	LITT+PEM	47.8686	47.8686
phase 2	0	LITT+PEM	LITT+PEM	7.06366	3.81109
phase 2	0	LITT+PEM	LITT+PEM	3.41684	2.10267
phase 2	0	LITT+PEM	LITT+PEM	27.499	16.4928
phase 2	0	LITT+PEM	LITT+PEM	11.8275	2.20123
phase 2	0	LITT+PEM	LITT+PEM	32.2628	12.3532
phase 1	0	LITT+PEM	LITT+PEM	62.0616	62.0616
phase 2	1	LITT+PEM	LITT+PEM	4.69815	1.24846
phase 2	1	NLS-PEM	NLS-PEM	3.64682	1.44559
phase 2	1	LITT+PEM	LITT+PEM	43.3018	21.3224
phase 2	1	LITT+PEM	LITT+PEM	11.1047	3.41684
phase 2	1	LITT+PEM	LITT+PEM	48.3285	48.3285
phase 2	0	LITT+PEM	LITT+PEM	25.232	25.232
phase 2	0	LITT+PEM	LITT+PEM	7.32649	1.90554
phase 2	0	LITT+PEM	LITT+PEM	49.3799	34.4641
phase 2	0	LITT+PEM	LITT+PEM	8.87064	1.83984
phase 2	0	LITT+PEM	LITT+PEM	25.0349	0.689938
phase 2	0	LITT+PEM	LITT+PEM	4.23819	1.87269
phase 2	0	LITT+PEM	LITT+PEM	28.3532	28.3532
phase 2	0	LITT+PEM	LITT+PEM	10.8747	3.74538
phase 2	0	LITT+PEM	LITT+PEM	36.7967	5.28953
phase 2	0	LITT+PEM	LITT+PEM	10.9733	7.0308
phase 2	0	LITT+PEM	LITT+PEM	11.8604	9.29774
phase 2	0	LITT+PEM	LITT+PEM	13.9302	3.8768
phase 2	0	LITT+PEM	LITT+PEM	8.21355	3.81109
phase 2	0	LITT+PEM	LITT+PEM	4.10678	4.10678

## Sheet: Figure 3c – GBM
Phase	Randomization	Evaluable per protocol	Arm	Actual_treatment	OS (months)	PFS (months)
phase 1	0	1	LITT+PEM	LITT+PEM	5.19097	3.21971
phase 2	1	1	LITT+PEM	LITT+PEM	43.4004	4.50103
phase 2	1	1	NLS-PEM	NLS-PEM	1.74127	1.74127
phase 2	1	1	LITT+PEM	LITT+PEM	11.0719	10.2834
phase 2	1	1	LITT+PEM	LITT+PEM	7.75359	7.75359
phase 2	1	1	NLS-PEM	NLS-PEM	4.76386	2.69405
phase 2	1	1	NLS-PEM	NLS-PEM	7.68789	3.8768
phase 2	1	1	LITT+PEM	LITT+PEM	9.95483	2.06982
phase 2	1	1	NLS-PEM	NLS-PEM	5.65092	1.37988
phase 2	1	1	LITT+PEM	LITT+PEM	3.48255	1.31417
phase 2	0	1	LITT+PEM	LITT+PEM	47.8686	47.8686
phase 2	0	1	LITT+PEM	LITT+PEM	7.06366	3.81109
phase 2	0	1	LITT+PEM	LITT+PEM	3.41684	2.10267
phase 2	0	1	LITT+PEM	LITT+PEM	27.499	16.4928
phase 2	0	1	LITT+PEM	LITT+PEM	11.8275	2.20123
phase 2	0	1	LITT+PEM	LITT+PEM	32.2628	12.3532
phase 1	0	1	LITT+PEM	LITT+PEM	62.0616	62.0616
phase 2	1	1	LITT+PEM	LITT+PEM	4.69815	1.24846
phase 2	1	1	NLS-PEM	NLS-PEM	3.64682	1.44559
phase 2	1	1	LITT+PEM	LITT+PEM	43.3018	21.3224
phase 2	1	1	LITT+PEM	LITT+PEM	11.1047	3.41684
phase 2	1	1	LITT+PEM	LITT+PEM	48.3285	48.3285
phase 2	0	1	LITT+PEM	LITT+PEM	7.32649	1.90554
phase 2	0	1	LITT+PEM	LITT+PEM	8.87064	1.83984
phase 2	0	1	LITT+PEM	LITT+PEM	25.0349	0.689938
phase 2	0	1	LITT+PEM	LITT+PEM	4.23819	1.87269
phase 2	0	1	LITT+PEM	LITT+PEM	28.3532	28.3532
phase 2	0	1	LITT+PEM	LITT+PEM	10.8747	3.74538
phase 2	0	1	LITT+PEM	LITT+PEM	36.7967	5.28953
phase 2	0	1	LITT+PEM	LITT+PEM	10.9733	7.0308
phase 2	0	1	LITT+PEM	LITT+PEM	11.8604	9.29774
phase 2	0	1	LITT+PEM	LITT+PEM	13.9302	3.8768
phase 2	0	1	LITT+PEM	LITT+PEM	8.21355	3.81109
phase 2	0	1	LITT+PEM	LITT+PEM	4.10678	4.10678

## Sheet: Figure 4
Phase	Randomization	Arm	Actual_treatment	OS (months)	PFS (months)
Phase 2	1	NLS-PEM	NLS-PEM	8.77207	0.985626
Phase 2	1	LITT+PEM	LITT+PEM	27.6961	27.6961
Phase 2	1	LITT+PEM	LITT+PEM	43.4004	4.50103
Phase 2	1	NLS-PEM	NLS-PEM	1.74127	1.74127
Phase 2	1	LITT+PEM	LITT+PEM	11.0719	10.2834
Phase 2	1	LITT+PEM	LITT+PEM	7.75359	7.75359
Phase 2	1	NLS-PEM	NLS-PEM	4.76386	2.69405
Phase 2	1	NLS-PEM	NLS-PEM	7.68789	3.8768
Phase 2	1	LITT+PEM	LITT+PEM	9.95483	2.06982
Phase 2	1	NLS-PEM	NLS-PEM	5.65092	1.37988
Phase 2	1	LITT+PEM	LITT+PEM	3.48255	1.31417
Phase 2	0	LITT+PEM	LITT+PEM	47.8686	47.8686
Phase 2	0	LITT+PEM	LITT+PEM	7.06366	3.81109
Phase 2	0	LITT+PEM	LITT+PEM	3.41684	2.10267
Phase 2	0	LITT+PEM	LITT+PEM	27.499	16.4928
Phase 2	0	LITT+PEM	LITT+PEM	11.8275	2.20123
Phase 2	0	LITT+PEM	LITT+PEM	32.2628	12.3532
Phase 2	1	LITT+PEM	LITT+PEM	4.69815	1.24846
Phase 2	1	NLS-PEM	NLS-PEM	3.64682	1.44559
Phase 2	1	LITT+PEM	LITT+PEM	43.3018	21.3224
Phase 2	1	LITT+PEM	LITT+PEM	11.1047	3.41684
Phase 2	1	LITT+PEM	LITT+PEM	48.3285	48.3285
Phase 2	0	LITT+PEM	LITT+PEM	25.232	25.232
Phase 2	0	LITT+PEM	LITT+PEM	7.32649	1.90554
Phase 2	0	LITT+PEM	LITT+PEM	49.3799	34.4641
Phase 2	0	LITT+PEM	LITT+PEM	8.87064	1.83984
Phase 2	0	LITT+PEM	LITT+PEM	25.0349	0.689938
Phase 2	0	LITT+PEM	LITT+PEM	4.23819	1.87269
Phase 2	0	LITT+PEM	LITT+PEM	28.3532	28.3532
Phase 2	0	LITT+PEM	LITT+PEM	10.8747	3.74538
Phase 2	0	LITT+PEM	LITT+PEM	36.7967	5.28953
Phase 2	0	LITT+PEM	LITT+PEM	10.9733	7.0308
Phase 2	0	LITT+PEM	LITT+PEM	11.8604	9.29774
Phase 2	0	LITT+PEM	LITT+PEM	13.9302	3.8768
Phase 2	0	LITT+PEM	LITT+PEM	8.21355	3.81109
Phase 2	0	LITT+PEM	LITT+PEM	4.10678	4.10678

## Sheet: Figure 6b Trajectory
Patient_ID	Cell_Type	Pathway	Timepoint	Treatment_Arm	Pathway_Activity
1	Cycling Effector CD8	T Cell Activation (GO:0042110)	C1	NLS+PEM	173.636
1	Cycling Effector CD8	T Cell Activation (GO:0042110)	C2	NLS+PEM	172.617
2	Cycling Effector CD8	T Cell Activation (GO:0042110)	C1	LITT+PEM	131.027
2	Cycling Effector CD8	T Cell Activation (GO:0042110)	C2	LITT+PEM	171.886
3	Cycling Effector CD8	T Cell Activation (GO:0042110)	C1	LITT+PEM	147.466
3	Cycling Effector CD8	T Cell Activation (GO:0042110)	C2	LITT+PEM	159.901
4	Cycling Effector CD8	T Cell Activation (GO:0042110)	C1	NLS+PEM	181.764
4	Cycling Effector CD8	T Cell Activation (GO:0042110)	C2	NLS+PEM	167.627
5	Cycling Effector CD8	T Cell Activation (GO:0042110)	C1	LITT+PEM	160.859
5	Cycling Effector CD8	T Cell Activation (GO:0042110)	C2	LITT+PEM	166.381
7	Cycling Effector CD8	T Cell Activation (GO:0042110)	C1	LITT+PEM	163.216
7	Cycling Effector CD8	T Cell Activation (GO:0042110)	C2	LITT+PEM	184.413
8	Cycling Effector CD8	T Cell Activation (GO:0042110)	C1	NLS+PEM	169.63
8	Cycling Effector CD8	T Cell Activation (GO:0042110)	C2	NLS+PEM	164.523
9	Cycling Effector CD8	T Cell Activation (GO:0042110)	C1	NLS+PEM	172.411
9	Cycling Effector CD8	T Cell Activation (GO:0042110)	C2	NLS+PEM	165.888
10	Cycling Effector CD8	T Cell Activation (GO:0042110)	C1	LITT+PEM	124.377
10	Cycling Effector CD8	T Cell Activation (GO:0042110)	C2	LITT+PEM	156.691
11	Cycling Effector CD8	T Cell Activation (GO:0042110)	C1	NLS+PEM	173.022
11	Cycling Effector CD8	T Cell Activation (GO:0042110)	C2	NLS+PEM	162.191
12	Cycling Effector CD8	T Cell Activation (GO:0042110)	C1	LITT+PEM	149.106
12	Cycling Effector CD8	T Cell Activation (GO:0042110)	C2	LITT+PEM	162.27
13	Cycling Effector CD8	T Cell Activation (GO:0042110)	C1	LITT+PEM	168.219
13	Cycling Effector CD8	T Cell Activation (GO:0042110)	C2	LITT+PEM	154.393
14	Cycling Effector CD8	T Cell Activation (GO:0042110)	C1	LITT+PEM	154.236
14	Cycling Effector CD8	T Cell Activation (GO:0042110)	C2	LITT+PEM	170.821
18	Cycling Effector CD8	T Cell Activation (GO:0042110)	C1	LITT+PEM	152.27
18	Cycling Effector CD8	T Cell Activation (GO:0042110)	C2	LITT+PEM	177.309
19	Cycling Effector CD8	T Cell Activation (GO:0042110)	C1	LITT+PEM	178.692
19	Cycling Effector CD8	T Cell Activation (GO:0042110)	C2	LITT+PEM	178.613
20	Cycling Effector CD8	T Cell Activation (GO:0042110)	C1	LITT+PEM	160.641
20	Cycling Effector CD8	T Cell Activation (GO:0042110)	C2	LITT+PEM	171.836
21	Cycling Effector CD8	T Cell Activation (GO:0042110)	C1	LITT+PEM	174.378
21	Cycling Effector CD8	T Cell Activation (GO:0042110)	C2	LITT+PEM	173.67

## Sheet: Figure 6b Boxplot
Patient_ID	Cell_Type	Pathway	Comparison	Treatment_Arm	Signal_C1	Signal_C2	Signal_Change_Ratio
1	Cycling Effector CD8	T Cell Activation (GO:0042110)	C1 vs C2	NLS+PEM	173.636	172.617	0.994127
2	Cycling Effector CD8	T Cell Activation (GO:0042110)	C1 vs C2	LITT+PEM	131.027	171.886	1.31184
3	Cycling Effector CD8	T Cell Activation (GO:0042110)	C1 vs C2	LITT+PEM	147.466	159.901	1.08432
4	Cycling Effector CD8	T Cell Activation (GO:0042110)	C1 vs C2	NLS+PEM	181.764	167.627	0.922225
5	Cycling Effector CD8	T Cell Activation (GO:0042110)	C1 vs C2	LITT+PEM	160.859	166.381	1.03433
7	Cycling Effector CD8	T Cell Activation (GO:0042110)	C1 vs C2	LITT+PEM	163.216	184.413	1.12987
8	Cycling Effector CD8	T Cell Activation (GO:0042110)	C1 vs C2	NLS+PEM	169.63	164.523	0.969897
9	Cycling Effector CD8	T Cell Activation (GO:0042110)	C1 vs C2	NLS+PEM	172.411	165.888	0.962163
10	Cycling Effector CD8	T Cell Activation (GO:0042110)	C1 vs C2	LITT+PEM	124.377	156.691	1.2598
11	Cycling Effector CD8	T Cell Activation (GO:0042110)	C1 vs C2	NLS+PEM	173.022	162.191	0.937401
12	Cycling Effector CD8	T Cell Activation (GO:0042110)	C1 vs C2	LITT+PEM	149.106	162.27	1.08829
13	Cycling Effector CD8	T Cell Activation (GO:0042110)	C1 vs C2	LITT+PEM	168.219	154.393	0.91781
14	Cycling Effector CD8	T Cell Activation (GO:0042110)	C1 vs C2	LITT+PEM	154.236	170.821	1.10753
18	Cycling Effector CD8	T Cell Activation (GO:0042110)	C1 vs C2	LITT+PEM	152.27	177.309	1.16444
19	Cycling Effector CD8	T Cell Activation (GO:0042110)	C1 vs C2	LITT+PEM	178.692	178.613	0.999557
20	Cycling Effector CD8	T Cell Activation (GO:0042110)	C1 vs C2	LITT+PEM	160.641	171.836	1.06969
21	Cycling Effector CD8	T Cell Activation (GO:0042110)	C1 vs C2	LITT+PEM	174.378	173.67	0.995942

## Sheet: Figure 6c Trajectory
Patient_ID	Cell_Type	Pathway	Timepoint	Treatment_Arm	Pathway_Activity
1	Cycling Effector CD8	Adaptive Immune Response (GO:0002250)	C1	NLS+PEM	92.4151
1	Cycling Effector CD8	Adaptive Immune Response (GO:0002250)	C2	NLS+PEM	88.5339
2	Cycling Effector CD8	Adaptive Immune Response (GO:0002250)	C1	LITT+PEM	57.7799
2	Cycling Effector CD8	Adaptive Immune Response (GO:0002250)	C2	LITT+PEM	82.7162
3	Cycling Effector CD8	Adaptive Immune Response (GO:0002250)	C1	LITT+PEM	61.6023
3	Cycling Effector CD8	Adaptive Immune Response (GO:0002250)	C2	LITT+PEM	86.6125
4	Cycling Effector CD8	Adaptive Immune Response (GO:0002250)	C1	NLS+PEM	92.4958
4	Cycling Effector CD8	Adaptive Immune Response (GO:0002250)	C2	NLS+PEM	90.0326
5	Cycling Effector CD8	Adaptive Immune Response (GO:0002250)	C1	LITT+PEM	79.5313
5	Cycling Effector CD8	Adaptive Immune Response (GO:0002250)	C2	LITT+PEM	87.4042
7	Cycling Effector CD8	Adaptive Immune Response (GO:0002250)	C1	LITT+PEM	87.5918
7	Cycling Effector CD8	Adaptive Immune Response (GO:0002250)	C2	LITT+PEM	106.581
8	Cycling Effector CD8	Adaptive Immune Response (GO:0002250)	C1	NLS+PEM	88.0894
8	Cycling Effector CD8	Adaptive Immune Response (GO:0002250)	C2	NLS+PEM	82.9199
9	Cycling Effector CD8	Adaptive Immune Response (GO:0002250)	C1	NLS+PEM	87.0864
9	Cycling Effector CD8	Adaptive Immune Response (GO:0002250)	C2	NLS+PEM	75.3014
10	Cycling Effector CD8	Adaptive Immune Response (GO:0002250)	C1	LITT+PEM	49.2266
10	Cycling Effector CD8	Adaptive Immune Response (GO:0002250)	C2	LITT+PEM	75.9491
11	Cycling Effector CD8	Adaptive Immune Response (GO:0002250)	C1	NLS+PEM	92.8261
11	Cycling Effector CD8	Adaptive Immune Response (GO:0002250)	C2	NLS+PEM	74.5444
12	Cycling Effector CD8	Adaptive Immune Response (GO:0002250)	C1	LITT+PEM	71.1858
12	Cycling Effector CD8	Adaptive Immune Response (GO:0002250)	C2	LITT+PEM	74.2524
13	Cycling Effector CD8	Adaptive Immune Response (GO:0002250)	C1	LITT+PEM	82.8555
13	Cycling Effector CD8	Adaptive Immune Response (GO:0002250)	C2	LITT+PEM	81.5962
14	Cycling Effector CD8	Adaptive Immune Response (GO:0002250)	C1	LITT+PEM	78.7688
14	Cycling Effector CD8	Adaptive Immune Response (GO:0002250)	C2	LITT+PEM	93.1146
18	Cycling Effector CD8	Adaptive Immune Response (GO:0002250)	C1	LITT+PEM	76.1664
18	Cycling Effector CD8	Adaptive Immune Response (GO:0002250)	C2	LITT+PEM	92.3142
19	Cycling Effector CD8	Adaptive Immune Response (GO:0002250)	C1	LITT+PEM	93.4714
19	Cycling Effector CD8	Adaptive Immune Response (GO:0002250)	C2	LITT+PEM	92.4581
20	Cycling Effector CD8	Adaptive Immune Response (GO:0002250)	C1	LITT+PEM	81.9556
20	Cycling Effector CD8	Adaptive Immune Response (GO:0002250)	C2	LITT+PEM	85.5659
21	Cycling Effector CD8	Adaptive Immune Response (GO:0002250)	C1	LITT+PEM	87.3156
21	Cycling Effector CD8	Adaptive Immune Response (GO:0002250)	C2	LITT+PEM	85.0238

## Sheet: Figure 6c Boxplot
Patient_ID	Cell_Type	Pathway	Comparison	Treatment_Arm	Signal_C1	Signal_C2	Signal_Change_Ratio
1	Cycling Effector CD8	Adaptive Immune Response (GO:0002250)	C1 vs C2	NLS+PEM	92.4151	88.5339	0.958003
2	Cycling Effector CD8	Adaptive Immune Response (GO:0002250)	C1 vs C2	LITT+PEM	57.7799	82.7162	1.43157
3	Cycling Effector CD8	Adaptive Immune Response (GO:0002250)	C1 vs C2	LITT+PEM	61.6023	86.6125	1.40599
4	Cycling Effector CD8	Adaptive Immune Response (GO:0002250)	C1 vs C2	NLS+PEM	92.4958	90.0326	0.973369
5	Cycling Effector CD8	Adaptive Immune Response (GO:0002250)	C1 vs C2	LITT+PEM	79.5313	87.4042	1.09899
7	Cycling Effector CD8	Adaptive Immune Response (GO:0002250)	C1 vs C2	LITT+PEM	87.5918	106.581	1.21679
8	Cycling Effector CD8	Adaptive Immune Response (GO:0002250)	C1 vs C2	NLS+PEM	88.0894	82.9199	0.941315
9	Cycling Effector CD8	Adaptive Immune Response (GO:0002250)	C1 vs C2	NLS+PEM	87.0864	75.3014	0.864676
10	Cycling Effector CD8	Adaptive Immune Response (GO:0002250)	C1 vs C2	LITT+PEM	49.2266	75.9491	1.54285
11	Cycling Effector CD8	Adaptive Immune Response (GO:0002250)	C1 vs C2	NLS+PEM	92.8261	74.5444	0.803054
12	Cycling Effector CD8	Adaptive Immune Response (GO:0002250)	C1 vs C2	LITT+PEM	71.1858	74.2524	1.04308
13	Cycling Effector CD8	Adaptive Immune Response (GO:0002250)	C1 vs C2	LITT+PEM	82.8555	81.5962	0.984801
14	Cycling Effector CD8	Adaptive Immune Response (GO:0002250)	C1 vs C2	LITT+PEM	78.7688	93.1146	1.18213
18	Cycling Effector CD8	Adaptive Immune Response (GO:0002250)	C1 vs C2	LITT+PEM	76.1664	92.3142	1.21201
19	Cycling Effector CD8	Adaptive Immune Response (GO:0002250)	C1 vs C2	LITT+PEM	93.4714	92.4581	0.989159
20	Cycling Effector CD8	Adaptive Immune Response (GO:0002250)	C1 vs C2	LITT+PEM	81.9556	85.5659	1.04405
21	Cycling Effector CD8	Adaptive Immune Response (GO:0002250)	C1 vs C2	LITT+PEM	87.3156	85.0238	0.973752

## Sheet: Figure 6d
Patient_ID	Diversity_Ratio_C1_C2	Group
1	1.02957	NLS+PEM
2	0.992851	LITT+PEM (> mOS)
3	0.987999	LITT+PEM (> mOS)
4	0.995317	NLS+PEM
5	1.00302	LITT+PEM (> mOS)
7	0.912287	LITT+PEM (< mOS)
8	0.979386	NLS+PEM
9	0.999483	LITT+PEM (< mOS)
10	1.01389	LITT+PEM (< mOS)
11	1.10431	NLS+PEM
12	0.992201	LITT+PEM (< mOS)
13	0.965477	LITT+PEM (> mOS)
14	1.00644	LITT+PEM (< mOS)
18	1.0032	LITT+PEM (< mOS)
19	0.865788	LITT+PEM (> mOS)
20	1.00379	LITT+PEM (> mOS)
21	0.956525	LITT+PEM (> mOS)

[truncated: 4 more sheets: Supplementary Figure S1a-b, Supplementary Fig S2a -ITT_MGMT, Supplementary Fig S2b -PP_MGMT, Supplementary Figure S3]
